# Supplementary material for: Role of Sulfate Transporters in Chromium Tolerance in Scenedesmus acutus M. (Sphaeropleales)
Source: Plants (Basel). 2022 Jan 15;11(2):223. doi: 10.3390/plants11020223 (PMC8780407; doi:10.3390/plants11020223)
Supplement: Supplementary file 1 [file plants-11-00223-s001.zip › Table S1.xlsx]

## Sheet: SULTR 1-2-3
	Accession number	Specie
	WP_012167646.1	Acaryochloris marina
	WP_212667035.1	Acaryochloris marina
	NJR56249.1	Acaryochloris sp. CRU 2 0
	OUC11661.1	Alkalinema sp. CACIAM 70d
	WP_190575134.1	Alkalinema sp. FACHB-956
	XP_006844262.1	Amborella trichopoda
	KFK25587.1	Arabis alpina
	XP_015962439.1	Arachis duranensis
	XP_016194641.1	Arachis ipaensis
	KAG9453712.1	Aristolochia fimbriata
	XP_011397137.1	Auxenochlorella protothecoides
	RMZ56997.1	Auxenochlorella protothecoides
	XP_011395651.1	Auxenochlorella protothecoides
	XP_007510802.1	Bathycoccus prasinos
	XP_038890459.1	Benincasa hispida
	CAF2348327.1	Brassica napus
	XP_013606162.1	Brassica oleracea
	RID42175.1	Brassica rapa
	XP_009121755.1	Brassica rapa
	KAG8390888.1	Buddleja alternifolia
	XP_020231928.1	Cajanus cajan
	OKH54612.1	Calothrix sp. HK-06
	WP_143175872.1	Calothrix sp. HK-06
	XP_030488664.1	Cannabis sativa
	XP_016573717.1	Capsicum annuum
	PHT48877.1	Capsicum baccatum
	PHU18560.1	Capsicum chinense
	KAE7996852.1	Carpinus fangiana
	XP_042968587.1	Carya illinoinensis
	KAF3958512.1	Castanea mollissima
	WP_015158417.1	Chamaesiphon minutus
	XP_021729704.1	Chenopodium quinoa
	XP_021739622.1	Chenopodium quinoa
	GAX84215.1	Chlamydomonas eustigma
	GAX84213.1	Chlamydomonas eustigma
	KAG2433274.1	Chlamydomonas incerta
	KAG2437816.1	Chlamydomonas incerta
	KAG2429613.1	Chlamydomonas incerta
	KAG2429612.1	Chlamydomonas incerta
	Cre10.g457750	Chlamydomonas reinhardtii
	Cre17.g723350	Chlamydomonas reinhardtii
	Cre09.g401293	Chlamydomonas reinhardtii
	A8J7X0_SULTR3	Chlamydomonas reinhardtii
	KAG2449439.1	Chlamydomonas schloesseri
	KAG2449770.1	Chlamydomonas schloesseri
	KAG2429652.1	Chlamydomonas schloesseri
	KAG1667610.1	Chlamydomonas sp. UWO 241
	KAG7181026.1	Chlorella desiccata
	PRW56212.1	Chlorella sorokiniana
	PRW44455.1	Chlorella sorokiniana
	PRW61574.1	Chlorella sorokiniana
	PRW44454.1	Chlorella sorokiniana
	XP_005850540.1	Chlorella variabilis
	XP_005850541.1	Chlorella variabilis
	XP_005847293.1	Chlorella variabilis
	XP_005847604.1	Chlorella variabilis
	QDZ24013.1	Chloropicon primus
	QDZ24035.1	Chloropicon primus
	GFE70515.1	Chroococcus sp. FPU101
	WP_206816287.1	Chroococcus sp. FPU101
	WP_006981083.1	Chthoniobacter flavus
	WP_002582883.1	Clostridium
	NRZ45840.1	Clostridium beijerinckii
	MBE6062834.1	Clostridium butyricum
	WP_223079207.1	Clostridium butyricum
	WP_027636701.1	Clostridium butyricum
	WP_195554115.1	Clostridium butyricum
	WP_043664873.1	Clostridium butyricum
	MBS5984009.1	Clostridium butyricum
	WP_024040763.1	Clostridium butyricum
	WP_195958559.1	Clostridium butyricum
	WP_124230915.1	Clostridium butyricum
	WP_090042333.1	Clostridium frigidicarnis
	WP_027631694.1	Clostridium hydrogeniformans
	WP_043852346.1	Clostridium MULTISPECIES
	WP_003433175.1	Clostridium MULTISPECIES
	WP_021284798.1	Clostridium MULTISPECIES
	HAT4338156.1	Clostridium perfringens
	WP_060796049.1	Clostridium perfringens
	EGT5618403.1	Clostridium perfringens
	HAT4313055.1	Clostridium perfringens
	WP_115639383.1	Clostridium perfringens
	WP_208378352.1	Clostridium perfringens
	HBI6981386.1	Clostridium perfringens
	WP_111945652.1	Clostridium perfringens
	HAT4141675.1	Clostridium perfringens
	WP_115649990.1	Clostridium perfringens
	HAT4138653.1	Clostridium perfringens
	WP_115651247.1	Clostridium perfringens
	WP_011592417.1	Clostridium perfringens
	HAT4157235.1	Clostridium perfringens
	HAT4229561.1	Clostridium perfringens
	WP_208337840.1	Clostridium perfringens
	WP_114651331.1	Clostridium perfringens
	WP_164802509.1	Clostridium perfringens
	WP_116484813.1	Clostridium perfringens
	EGT4144653.1	Clostridium perfringens
	WP_208367861.1	Clostridium perfringens
	PWX63286.1	Clostridium perfringens
	EGT0693412.1	Clostridium perfringens
	HAT4332737.1	Clostridium perfringens
	HBI6975111.1	Clostridium perfringens
	WP_111926131.1	Clostridium perfringens
	WP_208916808.1	Clostridium perfringens
	WP_164816778.1	Clostridium perfringens
	WP_198610582.1	Clostridium perfringens
	WP_110026126.1	Clostridium perfringens
	WP_004456113.1	Clostridium perfringens
	WP_003478068.1	Clostridium perfringens
	HAT4210934.1	Clostridium perfringens
	HCW52258.1	Clostridium sp.
	KJZ86232.1	Clostridium sp. IBUN125C
	WP_216390194.1	Clostridium sp. MSJ-8
	WP_169105767.1	Clostridium sp. SM-530-WT-3G
	WP_017414242.1	Clostridium tunisiense
	XP_005650272.1	Coccomyxa subellipsoidea
	XP_005651638.1	Coccomyxa subellipsoidea
	XP_027111094.1	Coffea arabica
	XP_027104547.1	Coffea arabica
	CDP00028.1	Coffea canephora
	XP_027185401.1	Coffea eugenioides
	KAF8021954.1	Corymbia citriodora
	XP_008463514.1	Cucumis melo
	TYK05772.1	Cucumis melo var. makuwa
	XP_004149828.1	Cucumis sativus
	KAG7033023.1	Cucurbita argyrosperma
	KAG6602341.1	Cucurbita argyrosperma
	XP_022990262.1	Cucurbita maxima
	XP_022952694.1	Cucurbita moschata
	XP_023546784.1	Cucurbita pepo
	HBE21039.1	Cyanobacteria bacterium
	RMG08220.1	Cyanobacteria bacterium J055
	MBO9998887.1	Cyanobacteria bacterium SID2
	WP_055666728.1	Desnuesiella massiliensis
	XP_039144591.1	Dioscorea cayenensis subsp. rotundata
	KAG2489555.1	Edaphochlamys debaryana
	KAG2489554.1	Edaphochlamys debaryana
	KAG2497041.1	Edaphochlamys debaryana
	KAG2501167.1	Edaphochlamys debaryana
	XP_010922414.1	Elaeis guineensis
	XP_039173106.1	Eucalyptus grandis
	WP_146296695.1	Euhalothece natronophila
	NWF62635.1	Fischerella sp.
	WP_051470098.1	Fischerella sp. PCC 9605
	WP_102175732.1	Fischerella thermalis
	WP_102219437.1	Fischerella thermalis
	WP_102166673.1	Fischerella thermalis
	WP_102170517.1	Fischerella thermalis
	WP_102172183.1	Fischerella thermalis
	WP_009453766.1	Fischerella thermalis
	WP_102222329.1	Fischerella thermalis
	WP_102182946.1	Fischerella thermalis
	WP_102204453.1	Fischerella thermalis
	PMB44361.1	Fischerella thermalis CCMEE 5201
	PMB39667.1	Fischerella thermalis CCMEE 5319
	GAX15830.1	Fistulifera solaris
	XP_004307564.2	Fragaria vesca subsp. vesca
	XP_005706947.1	Galdieria sulphuraria
	XP_005705507.1	Galdieria sulphuraria
	NOU01195.1	Gallionella sp.
	WP_066345519.1	Geminocystis sp. NIES-3708
	WP_012599774.1	Gloeothece citriformis
	XP_003520027.1	Glycine max
	XP_003552670.1	Glycine max
	KAG4922890.1	Glycine max
	XP_028201367.1	Glycine soja
	XP_028214442.1	Glycine soja
	KHN27202.1	Glycine soja
	KXZ46976.1	Gonium pectorale
	KXZ47557.1	Gonium pectorale
	XP_017612250.1	Gossypium arboreum
	TYG73087.1	Gossypium darwinii
	TYI86523.1	Gossypium mustelinum
	XP_012460446.1	Gossypium raimondii
	PIN04325.1	Handroanthus impetiginosus
	XP_039036098.1	Hibiscus syriacus
	XP_038992099.1	Hibiscus syriacus
	XP_039067379.1	Hibiscus syriacus
	KAE8717989.1	Hibiscus syriacus
	NJM87440.1	Hydrococcus sp. RU 2 2
	XP_019192795.1	Ipomoea nil
	XP_031116019.1	Ipomoea triloba
	XP_041000401.1	Juglans microcarpa x Juglans regia
	XP_018836522.1	Juglans regia
	WP_007354848.1	Kamptonema spp.
	WP_198804885.1	Leptolyngbya sp. BL0902
	TVQ10873.1	Leptolyngbya sp. DLM2.Bin27
	WP_052050775.1	Leptolyngbya sp. KIOST-1
	TVP68983.1	Leptolyngbya sp. LCM1.Bin17
	WP_008311772.1	Leptolyngbya sp. PCC 6406
	MBE7380121.1	Leptolyngbya sp. SIO1E4
	MBF2035986.1	Leptolyngbyaceae cyanobacterium T60 A2020 046
	HIK46513.1	Leptolyngbyaceae-cyanobacterium M65 K2018 010
	XP_019452113.1	Lupinus angustifolius
	XP_042489319.1	Macadamia integrifolia
	XP_042489318.1	Macadamia integrifolia
	TQE11094.1	Malus baccata
	XP_008371139.1	Malus domestica
	PTQ50371.1	Marchantia polymorpha
	WP_219884577.1	Merismopedia glauca
	PSB03635.1	Merismopedia glauca CCAP 1448/3
	PSC69898.1	Micractinium conductrix
	PSC69015.1	Micractinium conductrix
	XP_002504374.1	Micromonas commoda
	XP_002503665.1	Micromonas commoda
	XP_003062589.1	Micromonas pusilla
	XP_022133778.1	Momordica charantia
	XP_013904610.1	Monoraphidium neglectum
	XP_024021522.1	Morus notabilis
	XP_009778471.1	Nicotiana sylvestris
	XP_016503180.1	Nicotiana tabacum
	XP_009631512.1	Nicotiana tomentosiformis
	WP_193968793.1	Nodosilinea sp. LEGE 07088
	WP_169613878.1	Nodosilinea sp. P-1105
	KAF3790965.1	Nymphaea thermarum
	XP_022890014.1	Olea europaea
	CAA2999804.1	Olea europaea
	MSU70255.1	Opitutaceae bacterium
	MBN1403690.1	Opitutales bacterium
	WP_012375271.1	Opitutus terrae
	MBW4496636.1	Oscillatoria princeps RMCB-10
	WP_017721378.1	Oscillatoria sp. PCC 10802
	HIK28221.1	Oscillatoriaceae cyanobacterium M7585 C2015 266
	OIP69466.1	Oscillatoriales cyanobacterium CG2 30 40 61
	OIP71576.1	Oscillatoriales cyanobacterium CG2 30 44 21
	HIK32793.1	Oscillatoriales cyanobacterium M4454 W2019 049
	XP_001418781.1	Ostreococcus lucimarinus
	XP_022839563.1	Ostreococcus tauri
	OUS47706.1	Ostreococcus tauri
	MSU60911.1	Pedosphaera sp.
	XP_002176202.1	Phaeodactylum tricornutum
	KPQ36600.1	Phormidesmis priestleyi Ana
	WP_073593639.1	Phormidium ambiguum
	WP_207087661.1	Phormidium pseudopriestleyi
	WP_193978312.1	Phormidium sp.
	WP_199248052.1	Phormidium sp. ETS-05
	WP_190494732.1	Phormidium sp. FACHB-1136
	GFP96762.1	Phtheirospermum japonicum
	XP_024378457.1	Physcomitrium patens
	WP_054469147.1	Planktothricoides MULTISPECIES
	HGG00434.1	Planktothricoides sp. SpSt-374
	WP_051340435.1	Planktothrix agardhii
	WP_042157408.1	Planktothrix agardhii
	CUM58211.1	Planktothrix agardhii
	KEI66975.1	Planktothrix agardhii
	WP_040957647.1	Planktothrix agardhii
	BBD53016.1	Planktothrix agardhii
	WP_214560459.1	Planktothrix agardhii
	WP_141295463.1	Planktothrix agardhii
	MBG0746085.1	Planktothrix agardhii KL2
	WP_193869294.1	Planktothrix mougeotii
	WP_083618126.1	Planktothrix paucivesiculata
	WP_043936738.1	Planktothrix rubescens
	WP_083618438.1	Planktothrix serta
	WP_190522887.1	Planktothrix sp. FACHB-1365
	WP_079680272.1	Planktothrix sp. PCC 11201
	HAN73381.1	Planktothrix sp. UBA8402
	WP_043939062.1	Planktothrix spp.
	WP_051319550.1	Planktothrix spp.
	WP_072721139.1	Planktothrix tepida
	KAF9845017.1	Populus deltoides
	XP_011027104.1	Populus euphratica
	XP_002315248.2	Populus trichocarpa
	NBV24812.1	Proteobacteria bacterium
	XP_021813788.1	Prunus avium probable
	XP_034204956.1	Prunus dulcis
	XP_008233553.1	Prunus mume
	XP_007218937.1	Prunus persica
	WP_175356513.1	Pseudanabaena biceps
	PZU98304.1	Pseudanabaena sp.
	BBC23756.1	Pseudanabaena sp. ABRG5-3
	WP_190352906.1	Pseudanabaena sp. FACHB-1277
	WP_190397461.1	Pseudanabaena sp. FACHB-1998
	WP_190404296.1	Pseudanabaena sp. FACHB-723
	WP_026103172.1	Pseudanabaena sp. PCC 6802
	WP_094535052.1	Pseudanabaena sp. SR411
	XP_031381643.1	Punica granatum
	XP_009335908.1	Pyrus x bretschneideri
	XP_009357656.1	Pyrus x bretschneideri
	XP_030929275.1	Quercus lobata
	XP_023924297.1	Quercus suber
	GBF98588.1	Raphidocelis subcapitata
	KAF3433777.1	Rhamnella rubrinervis
	XP_030546557.1	Rhodamnia argentea
	KAG5533311.1	Rhododendron griersonianum
	KAG5533310.1	Rhododendron griersonianum
	NJN10477.1	Richelia sp. RM1 1 1
	NJM17339.1	Richelia sp. SM1 7 0
	XP_024176874.1	Rosa chinensis
	WP_185675180.1	Ruficoccus amylovorans
	WP_220621481.1	Ruficoccus sp. ZRK36
	KAG5239790.1	Salix suchowensis
	AWG96786.2	Scenedesmus acutus
	AWG96598.2	Scenedesmus acutus
	KAF6254865.1	Scenedesmus sp. NREL 46B-D3
	KAF6264255.1	Scenedesmus sp. NREL 46B-D3
	KAF8055590.1	Scenedesmus sp. PABB004
	KAF7811367.1	Senna tora
	TMX00414.1	Solanum chilense
	NP_001274722.1	Solanum lycopersicum
	XP_015076382.1	Solanum pennellii
	TKY64914.1	Spatholobus suberectus
	WP_072619327.1	Spirulina major
	TVQ57567.1	Spirulina sp. DLM2.Bin59
	NJL02241.1	Spirulinaceae cyanobacterium SM2 1 0
	NJL98993.1	Synechococcaceae cyanobacterium SM2 3 2
	MBF2079411.1	Synechococcales cyanobacterium T60 A2020 003
	WP_099813145.1	Synechococcus MULTISPECIES
	HDX00071.1	Synechococcus sp.
	WP_099835884.1	Synechococcus sp. 63AY4M1
	WP_099887444.1	Synechococcus sp. 63AY4M2
	WP_099883886.1	Synechococcus sp. 65AY6A5
	WP_099834871.1	Synechococcus sp. 65AY6Li
	WP_011433518.1	Synechococcus sp. JA-2-3B'a(2-13)
	WP_011430554.1	Synechococcus sp. JA-3-3Ab
	WP_011242490.1	Synechococcus spp.
	WP_194017984.1	Synechocystis salina
	WP_028947661.1	Synechocystis sp. PCC 6714
	XP_030451048.1	Syzygium oleosum
	XP_030451047.1	Syzygium oleosum
	WP_154249931.1	Terrabacteria group MULTISPECIES
	PNH02451.1	Tetrabaena socialis
	PNH02452.1	Tetrabaena socialis
	KAA6419126.1	Trebouxia sp. A1-2
	PNY06169.1	Trifolium pratense
	XP_038690887.1	Tripterygium wilfordii
	KAF5729571.1	Tripterygium wilfordii
	MBI5775436.1	Verrucomicrobia bacterium
	MBE0544562.1	Verrucomicrobia bacterium
	MBI1840998.1	Verrucomicrobia bacterium
	TAK99728.1	Verrucomicrobia bacterium
	MBI2927049.1	Verrucomicrobia bacterium
	PYJ57815.1	Verrucomicrobia bacterium
	PWU21184.1	Verrucomicrobia bacterium
	PYK98005.1	Verrucomicrobia bacterium
	MBI3848865.1	Verrucomicrobia bacterium
	MBI3874727.1	Verrucomicrobia bacterium
	NDA67809.1	Verrucomicrobia bacterium
	NDB76563.1	Verrucomicrobia bacterium
	NBR87452.1	Verrucomicrobia bacterium
	PAW80071.1	Verrucomicrobia bacterium Tous-C9LFEB
	MBL9179339.1	Verrucomicrobiaceae bacterium
	TSA29699.1	Verrucomicrobiaceae bacterium
	MBX3747137.1	Verrucomicrobiae bacterium
	MBL9174281.1	Verrucomicrobiales bacterium
	HAM73141.1	Verrucomicrobiales bacterium
	MBL9127252.1	Verrucomicrobiales bacterium
	MBL9137454.1	Verrucomicrobiales bacterium
	XP_017419030.1	Vigna angularis
	GIL62573.1	Volvox africanus
	GIL66805.1	Volvox africanus
	XP_002957101.1	Volvox carteri f. nagariensis
	XP_002947463.1	Volvox carteri f. nagariensis
	GIM02579.1	Volvox reticuliferus
	GIL90343.1	Volvox reticuliferus
	GIM02578.1	Volvox reticuliferus
	GIL78060.1	Volvox reticuliferus
	XP_015866523.1	Ziziphus jujuba
	KMZ57943.1	Zostera marina

## Sheet: SLT, SAC1
	Accession number	Specie
	WP_091645329.1	Aquisalimonas asiatica
	WP_167783639.1	Aquisalimonas sp.
	MAL17501.1	Balneola sp.
	MAO64236.1	Balneola sp.
	MTI87592.1	Balneolaceae bacterium
	XP_007511313.1	Bathycoccus prasinos
	XP_007511093.1	Bathycoccus prasinos
	TFH62206.1	candidate division Zixibacteria bacterium
	MBN2247016.1	Candidatus Aminicenantes bacterium
	HES97315.1	Candidatus Dadabacteria bacterium
	MCC6698833.1	Candidatus Hydrogenedentes bacterium
	MCC6490858.1	Candidatus Hydrogenedentes bacterium
	MBI2423231.1	Candidatus Hydrogenedentes bacterium
	KAG0576466.1	Ceratodon purpureus
	KAG0615917.1	Ceratodon purpureus
	KAG2440328.1	Chlamydomonas incerta
	CHLRE_03g160400v5	Chlamydomonas rehinardtii
	Cre10.g445050	Chlamydomonas reinhardtii
	Cre12.g502600	Chlamydomonas reinhardtii
	Cre10.g445000	Chlamydomonas reinhardtii
	KAG2455089.1	Chlamydomonas schloesseri
	KAH7624454.1	Chlorella desiccata
	XP_005851147.1	Chlorella variabilis
	XP_005715956.1	Chondrus crispus
	MBI3798572.1	Deltaproteobacteria bacterium
	MBW1755779.1	Deltaproteobacteria bacterium
	RMG11009.1	Deltaproteobacteria bacterium
	MBI3303023.1	Deltaproteobacteria bacterium
	MBK8011280.1	Deltaproteobacteria bacterium
	RLB38002.1	Deltaproteobacteria bacterium
	RLB50607.1	Deltaproteobacteria bacterium
	WP_027716856.1	Desulfuromonas sp.
	SFM38440.1	Ectothiorhodospira mobilis
	WP_090484117.1	Ectothiorhodospira mobilis
	MCC5811739.1	Ectothiorhodospiraceae bacterium
	MCC5860208.1	Ectothiorhodospiraceae bacterium
	KAG2491903.1	Edaphochlamys debaryana
	KAG2491904.1	Edaphochlamys debaryana
	KAG2493219.1	Edaphochlamys debaryana
	MBE9099010.1	filamentous cyanobacterium
	WP_091534008.1	Fontimonas thermophila
	MBO2514593.1	Gammaproteobacteria bacterium
	MCC7413866.1	Gammaproteobacteria bacterium
	MBA3562969.1	Gammaproteobacteria bacterium
	MBN1237270.1	Gammaproteobacteria bacterium
	KXZ47562.1	Gonium pectorale
	KXZ43506.1	Gonium pectorale
	KXZ47579.1	Gonium pectorale
	KXZ43508.1	Gonium pectorale
	WP_103665898.1	Gracilimonas amylolytica
	MBD3615097.1	Gracilimonas sp.
	MBO6587171.1	Gracilimonas sp.
	WP_020402550.1	Gracilimonas tropica
	TVQ12107.1	Leptolyngbya sp.
	WP_081972537.1	Leptolyngbya sp.
	TVP67144.1	Leptolyngbya sp.
	WP_190627862.1	Leptolyngbya sp.
	WP_198808577.1	Leptolyngbya sp.
	NJL47407.1	Leptolyngbyaceae cyanobacterium
	XP_002499469.1	Micromonas commoda
	XP_002501127.1	Micromonas commoda
	XP_003055740.1	Micromonas pusilla
	XP_013905552.1	Monoraphidium neglectum
	QQR91540.1	Myxococcales bacterium
	MCA9657955.1	Myxococcales bacterium
	NOQ85119.1	Myxococcales bacterium
	MCB9708848.1	Myxococcales bacterium
	KPK55025.1	Myxococcales bacterium
	WP_005000345.1	Nitrococcus mobilis
	KAG7358373.1	Nitzschia inconspicua
	KAG7341457.1	Nitzschia inconspicua
	MBW4460229.1	Nodosilinea sp.
	WP_193965104.1	Nodosilinea sp.
	XP_001420710.1	Ostreococcus lucimarinus
	XP_001422192.1	Ostreococcus lucimarinus
	OUS46695.1	Ostreococcus tauri
	XP_003082453.2	Ostreococcus tauri
	XP_002182977.1	Phaeodactylum tricornutum
	XP_002182978.1	Phaeodactylum tricornutum
	WP_199324733.1	Phormidium sp.
	MBD2425173.1	Phormidium sp.
	MBX3396048.1	Phycisphaerae bacterium
	MCC6909595.1	Phycisphaerales bacterium
	HBS29093.1	Phycisphaerales bacterium
	MBA4020529.1	Pirellula sp.
	MBX3437373.1	Planctomycetaceae bacterium
	MCA9030353.1	Planctomycetaceae bacterium
	NLS96614.1	Planctomycetaceae bacterium
	QDU67855.1	Planctomycetes bacterium
	KAA8494544.1	Porphyridium purpureum
	KAA8494383.1	Porphyridium purpureum
	GBF91816.1	Raphidocelis subcapitata
	GBF89760.1	Raphidocelis subcapitata
	GBF94386.1	Raphidocelis subcapitata
	WP_184309566.1	Rhodopirellula rubra
	MBV08526.1	Rubinisphaera sp.
	WP_165440619.1	Rubripirellula amarantea
	WP_146457918.1	Rubripirellula tenax
	MBX3275739.1	Sandaracinaceae bacterium
	MCB9598694.1	Sandaracinaceae bacterium
	QPT54875.1	Scenedesmus acutus
	QPT54876	Scenedesmus acutus
	KAF6251312.1	Scenedesmus sp.
	KAF6255744.1	Scenedesmus sp.
	PNH12358.1	Tetrabaena socialis
	XP_002291049.1	Thalassiosira pseudonana
	MBW4482882.1	Tildeniella torsiva
	MCA9835340.1	Trueperaceae bacterium
	WP_199289741.1	unclassified Phormidium
	CAA9558559.1	uncultured Truepera sp.
	GIL52632.1	Volvox africanus
	XP_002959366.1	Volvox carteri f. nagariensis
	XP_002949385.1	Volvox carteri f. nagariensis
	GIL79794.1	Volvox reticuliferus

## Sheet: SULP1-2
	Accession number	Specie
	WP_066380376.1	Anabaena sp. CA = ATCC 33047
	OBQ40809.1	Anabaena sp. CRKS33
	OBQ18682.1	Anabaena sp. WA113
	WP_096576439.1	Anabaenopsis circularis
	WP_027402212.1	Aphanizomenon flos-aquae
	OBQ22096.1	Aphanizomenon flos-aquae LD13
	OBQ27502.1	Aphanizomenon flos-aquae MDT14a
	XP_011399503.1	Auxenochlorella protothecoides
	WP_127080606.1	Calothrix desertica
	WP_095723629.1	Calothrix elsteri
	WP_015197361.1	Calothrix parietina
	WP_073622676.1	Calothrix sp. HK-06
	WP_026093567.1	Calothrix sp. PCC 7103
	XP_001692459.1	Chlamydomonas reinhardtii
	Q6QJE2.1	Chlamydomonas reinhardtii
	PRW57587.1	Chlorella sorokiniana
	XP_005847762.1	Chlorella variabilis
	WP_026087542.1	Chlorogloeopsis fritschii
	RUR76218.1	Chlorogloeopsis fritschii PCC 6912
	WP_106169265.1	Chroococcidiopsis cubana
	AFY88809.1	Chroococcidiopsis thermalis PCC 7203
	WP_073550829.1	Chroogloeocystis siderophila
	XP_005644666.1	Coccomyxa subellipsoidea C-169
	WP_015201292.1	Crinalium epipsammum
	WP_015201293.1	Crinalium epipsammum
	RMF70055.1	Cyanobacteria bacterium J069
	HAZ47794.1	Cyanobacteria bacterium UBA11371
	HAN45031.1	Cyanobacteria bacterium UBA8156
	WP_017320921.1	Cyanobacterium PCC 7702
	WP_017320922.1	cyanobacterium PCC 7702
	WP_012628180.1	Cyanothece sp. PCC 7425
	WP_041233389.1	Cylindrospermum stagnale
	WP_015206145.1	Cylindrospermum stagnale
	AFZ22889.1	Cylindrospermum stagnale PCC 7417
	WP_028090705.1	Dolichospermum circinale
	WP_096671134.1	Dolichospermum compactum
	WP_137908582.1	Dolichospermum planctonicum
	WP_148760708.1	Dolichospermum sp. UHCC 0315A
	KAF5837318.1	Dunaliella salina
	KAF5840883.1	Dunaliella salina
	WP_016860956.1	Fischerella muscicola
	WP_016860955.1	Fischerella muscicola
	WP_096674331.1	Fischerella sp. NIES-4106
	WP_102148954.1	Fischerella thermalis
	WP_102185823.1	Fischerella thermalis
	WP_015173506.1	Geitlerinema sp. PCC 7407
	WP_015187660.1	Gloeocapsa sp. PCC 7428
	KXZ53749.1	Gonium pectorale
	WP_053458496.1	Hapalosiphon sp. MRB220
	WP_017308946.1	Hapalosiphonaceae
	WP_017308947.1	Hapalosiphonaceae
	RAM50556.1	Hapalosiphonaceae cyanobacterium JJU2
	RAM50489.1	Hapalosiphonaceae cyanobacterium JJU2
	KIF33485.1	Hassallia byssoidea VB512170
	WP_019487654.1	Kamptonema
	WP_017287592.1	Leptolyngbya boryana
	WP_058999654.1	Leptolyngbya sp. NIES-2104
	WP_068512761.1	Leptolyngbya sp. O-77
	AIY30180.1	Lobosphaera incisa
	PTQ32569.1	Marchantia polymorpha
	OAE22681.1	Marchantia polymorpha subsp. ruderalis
	PSC74497.1	Micractinium conductrix
	HBK99189.1	Microcoleaceae bacterium UBA10368
	WP_015184584.1	Microcoleus sp. PCC 7113
	WP_006632333.1	Microcoleus vaginatus
	XP_013903578.1	Monoraphidium neglectum
	XP_013897060.1	Monoraphidium neglectum
	WP_052128625.1	Neosynechococcus sphagnicola
	WP_103126282.1	Nostoc cycadae
	BBD60763.1	Nostoc sp. HK-01
	WP_096553191.1	Nostoc sp. NIES-4103
	TAE55673.1	Nostocales cyanobacterium
	TAF05990.1	Nostocales cyanobacterium
	TAF05991.1	Nostocales cyanobacterium
	WP_017715228.1	Oscillatoria sp. PCC 10802
	TAG95054.1	Oscillatoriales cyanobacterium
	TAE83873.1	Oscillatoriales cyanobacterium
	WP_082906327.1	Phormidesmis priestleyi
	WP_073594616.1	Phormidium ambiguum
	YP_009106248.1	Planctonema lauterbornii
	PZV15907.1	Pseudanabaena sp.
	WP_142653123.1	Pseudanabaena sp. UWO311
	WP_009343077.1	Raphidiopsis brookii
	GBG00194.1	Raphidocelis subcapitata
	GBF92244.1	Raphidocelis subcapitata
	AFR60245.2	Scenedesmus acutus
	QPT54877.1	Scenedesmus acutus
	KAF6256466.1	Scenedesmus sp. NREL 46B-D3
	KAF6262911.1	Scenedesmus sp. NREL 46B-D3
	WP_137666191.1	Sphaerospermopsis reniformis
	WP_099798690.1	Synechococcus lividus
	PNH06139.1	Tetrabaena socialis
	AMY63157.1	Tetraspora sp. CU2551
	AMY63158.1	Tetraspora sp. CU2551
	WP_024123941.1	Thermosynechococcus sp. NK55a
	WP_038079456.1	Tolypothrix bouteillei
	KAA6427856.1	Trebouxia sp. A1-2
	WP_013192218.1	Trichormus azollae
	WP_096828067.1	Tychonema bourrellyi
	XP_002946025.1	Volvox carteri f. nagariensis
	XP_002951691.1	Volvox_carteri f. nagariensis
	WP_131116584.1	Westiellopsis prolifica
	WP_131116586.1	Westiellopsis prolifica

## Sheet: Sabc
	Accession number	Specie
	BAB07815.1	Acetabularia acetabulum
	WP_045056349.1	Aliterella atlantica
	WP_045055556.1	Aliterella atlantica
	WP_016950956.1	Anabaena sp. PCC 7108
	WP_073621951.1	Calothrix sp. HK-06
	WP_015157509.1	Chamaesiphon minutus
	WP_106308779.1	Chamaesiphon polymorphus
	XP_001696193.1	Chlamydomonas reinhardtii
	PRW59186.1	Chlorella sorokiniana
	PRW59185.1	Chlorella sorokiniana
	WP_106367762.1	Chlorogloea sp. CCALA 695
	WP_106371541.1	Chlorogloea sp. CCALA 695
	WP_106547245.1	Chroococcidiopsis sp. CCALA 051
	XP_005648515.1	Coccomyxa subellipsoidea C-169
	WP_012630378.1	Cyanothece sp. PCC 7425
	WP_015207982.1	Cylindrospermum stagnale
	WP_069966120.1	Desertifilum sp. IPPAS B-1220
	KAF5836513.1	Dunaliella salina
	WP_071453764.1	Gloeomargarita lithophora
	KXZ52070.1	Gonium pectorale
	GFH21258.1	Haematococcus lacustris
	KIF28811.1	Hassallia byssoidea VB512170
	WP_075600747.1	Leptolyngbya sp. 'hensonii'
	PSC76396.1	Micractinium conductrix
	XP_013905060.1	Monoraphidium neglectum
	RCJ21536.1	Nostoc sp. ATCC 43529
	WP_015141491.1	Nostoc sp. PCC 7524
	WP_086687652.1	Nostoc sp. T09
	TAE54983.1	Nostocales cyanobacterium
	WP_026098083.1	Oscillatoria sp. PCC 10802
	WP_058883203.1	Oscillatoriales cyanobacterium MTP1
	GBF87618.1	Raphidocelis subcapitata
	WP_008235062.1	Richelia intracellularis
	WP_015116502.1	Rivularia sp. PCC 7116
	KJ130520.2	Scenedesmus acutus
	KAF6258780.1	Scenedesmus sp. NREL 46B-D3
	KAF8061958.1	Scenedesmus sp. PABB004
	WP_073633774.1	Scytonema sp. HK-05
	WP_009631742.1	Synechocystis sp. PCC 7509
	PNH04887.1	Tetrabaena socialis
	WP_041035010.1	Tolypothrix campylonemoides
	GAX43385.1	Tolypothrix sp. NIES-4075
	WP_127054219.1	Trichormus variabilis
	XP_002946220.1	Volvox carteri f. nagariensis

## Sheet: SBP
	Accession number	Specie
	WP_015212336.1	Anabaena cylindrica
	WP_190370245.1	Anabaena sp. FACHB-1237
	WP_190561746.1	Anabaena sphaerica
	WP_200986861.1	Anabaenopsis elenkinii
	WP_080683856.1	Aphanizomenon flos-aquae
	QSV73102.1	Aphanizomenon flos-aquae KM1D3 PB
	MBW4552888.1	Aphanocapsa sp. GSE-SYN-MK-11-07L
	WP_219907674.1	Aphanothece hegewaldii
	PSF35275.1	Aphanothece hegewaldii CCALA 016
	MBW4575084.1	Aphanothece sp. CMT-3BRIN-NPC111
	XP_011397239.1	Auxenochlorella protothecoides
	WP_096648054.1	Calothrix brevissima
	BAY65943.1	Calothrix brevissima NIES-22	cyan
	MBF2066535.1	Calothrix sp. C42 A2020 038
	WP_096586546.1	Calothrix sp. NIES-2098
	WP_015127677.1	Calothrix sp. PCC 7507
	KAG2429337.1	Chlamydomonas incerta
	AAS20264.1	Chlamydomonas reinhardtii
	XP_001696618.1	Chlamydomonas reinhardtii
	KAG2437553.1	Chlamydomonas schloesseri
	KAG1657790.1	Chlamydomonas sp. UWO 241
	PRW57118.1	Chlorella sorokiniana
	XP_005848055.1	Chlorella variabilis
	MBR8831264.1	Chlorogloea purpurea SAG 13.99
	XP_005652028.1	Coccomyxa subellipsoidea C-169
	WP_190819244.1	Coleofasciculus sp. FACHB-1120
	WP_190536189.1	Coleofasciculus sp. FACHB-542
	WP_190427914.1	Coleofasciculus sp. FACHB-712
	WP_190527804.1	Coleofasciculus sp. FACHB-T130
	WP_015201291.1	Crinalium epipsammum
	HAZ47793.1	Cyanobacteria bacterium UBA11371
	MBW4618295.1	Cyanosarcina radialis HA8281-LM2
	WP_190963391.1	Desmonostoc muscorum
	WP_096671132.1	Dolichospermum compactum
	WP_193895063.1	Dolichospermum sp. LEGE 00240
	MBS9392529.1	Dolichospermum sp. OL01
	KAG2486189.1	Edaphochlamys debaryana
	WP_017655293.1	Fortiea contorta
	KXZ50057.1	Gonium pectorale
	WP_017290793.1	Leptolyngbya
	WP_088893962.1	Leptolyngbya ohadii
	WP_190651886.1	Leptolyngbya sp. FACHB-1624
	WP_190792485.1	Leptolyngbya sp. FACHB-711
	MBN8558889.1	Leptolyngbya sp. UWPOB LEPTO1
	NJR38136.1	Leptolyngbyaceae cyanobacterium CSU 1 4
	NJL36026.1	Leptolyngbyaceae cyanobacterium SM1 4 3
	KAG6556378.1	Marchantia paleacea
	PTQ28252.1	Marchantia polymorpha
	PSC70655.1	Micractinium conductrix
	WP_190765190.1	Microcoleus sp. FACHB-1515
	WP_193975521.1	Microcoleus sp. LEGE 07076
	MBD0311734.1	Microcoleus sp. T3-bin5
	XP_013898457.1	Monoraphidium neglectum
	OKH42247.1	Nostoc calcicola FACHB-389
	WP_096728495.1	Nostoc carneum
	BAY30924.1	Nostoc carneum NIES-2107
	WP_086769311.1	Nostoc sp. 106C
	WP_179063883.1	Nostoc sp. C052
	MBC6435620.1	Nostoc sp. HG1
	MBN3961611.1	Nostoc sp. NMS8
	WP_138497818.1	Nostoc sp. PA-18-2419
	WP_086836182.1	Nostoc sp. RF31YmG
	WP_174713854.1	Nostoc sp. TCL240-02
	WP_179047952.1	Nostoc sp. TCL26-01
	WP_096575182.1	Nostocales
	TAE55671.1	Nostocales cyanobacterium
	TAF05988.1	Nostocales cyanobacterium
	ARV57846.1	Nostocales cyanobacterium HT-58-2
	TAG95055.1	Oscillatoriales cyanobacterium
	OCR02167.1	Oscillatoriales cyanobacterium USR001
	CAD7703011.1	Ostreobium quekettii
	BAU71136.1	Parachlorella kessleri
	WP_193978544.1	Phormidium sp. LEGE 05292
	WP_190603438.1	Richelia sinica
	QPT54878.1	Scenedesmus acutus
	KAF6261473.1	Scenedesmus sp. NREL 46B-D3
	KAF8058434.1	Scenedesmus sp. PABB004
	WP_096566723.1	Sphaerospermopsis
	WP_190650597.1	Sphaerospermopsis
	WP_200324305.1	Sphaerospermopsis aphanizomenoides
	WP_137666188.1	Sphaerospermopsis reniformis
	WP_187041636.1	Sphaerospermopsis sp. LEGE 00249
	WP_194059580.1	Sphaerospermopsis sp. LEGE 08334
	WP_220608783.1	Sphaerospermopsis torques-reginae
	MBR8838862.1	Stigonema ocellatum SAG 48.90 = DSM 106950
	WP_015167063.1	Synechococcus sp. PCC 7502
	PNH05418.1	Tetrabaena socialis
	MBW4516996.1	Timaviella obliquedivisa GSE-PSE-MK23-08B
	MBD0265002.1	Tolypothrix sp. Co-bin9
	WP_167727032.1	Tolypothrix sp. PCC 7910
	WP_190412900.1	unclassified Coleofasciculus
	WP_190439855.1	unclassified Coleofasciculus
	WP_190686964.1	unclassified Coleofasciculus
	WP_190656804.1	unclassified Microcoleus
	GIL67385.1	Volvox africanus
	XP_002956998.1	Volvox carteri f. nagariensis
	GIL85079.1	Volvox reticuliferus
